# Supplementary material for: A C-Terminally Encoded Peptide, MeCEP6, Promotes Nitrate Uptake in Cassava Roots
Source: Plants (Basel). 2025 Apr 21;14(8):1264. doi: 10.3390/plants14081264 (PMC12030203; doi:10.3390/plants14081264)
Supplement: Supplementary file 1 [file plants-14-01264-s001.zip]

Archive with 7 entries (7 files):
- Supplementary Figure S1.tif
- Supplementary Figure S2.tif
- Supplementary Figure S3 .tif
- Supplementary Figure S4.tif
- Supplementary Figure S5.tif
- Supplementary Figure S6.tif
- Supplementary Figure S7.tif
